# Supplementary material for: The Influencing Factors of Aggregation Behavior of Tree-of-Heaven Trunk Weevil, Eucryptorrhynchus brandti (Harold) (Coleoptera: Curculionidae)
Source: Insects. 2023 Mar 3;14(3):253. doi: 10.3390/insects14030253 (PMC10054803; doi:10.3390/insects14030253)
Supplement: Supplementary file 1 [file insects-14-00253-s001.zip]

Archive with 1 entries (1 files):
- insects-2228803-supplementary.pdf
